# Supplementary material for: Evaluating the Necessity of a Control Treatment for Assessing Salt Tolerance in Wheat Genotypes Based on Agro-Physiological Traits in Real-Field Conditions
Source: Plants (Basel). 2025 Aug 11;14(16):2488. doi: 10.3390/plants14162488 (PMC12388888; doi:10.3390/plants14162488)
Supplement: Supplementary file 1 [file plants-14-02488-s001.zip]

Archive with 1 entries (1 files):
- plants-3775490-supplementary.pdf
